# Supplementary material for: Plasma Levels of Food-Derived Metabolites as Biomarkers of Parkinson’s Disease
Source: Int J Mol Sci. 2025 Dec 19;27(1):16. doi: 10.3390/ijms27010016 (PMC12785599; doi:10.3390/ijms27010016)
Supplement: Supplementary file 1 [file ijms-27-00016-s001.zip › Supplementary Table S2.xlsx]

## Sheet: correlation_results
metabolite	uprd_part	uprd_column	group	n	shapiro_met_p	shapiro_uprd_p	met_normal	uprd_normal	method_used	cor_coeff	cor_pvalue
caffeine	Part_I	NP1PTOT	PD	231	8.85487e-18	3.71026e-11	FALSE	FALSE	spearman	-0.15416	0.01906
caffeine	Part_III	NP3TOT	PD	347	9.79826e-21	4.66531e-06	FALSE	FALSE	spearman	-0.159442	0.0028973
Paraxanthine	Part_II	NP2PTOT	PDGL	10	0.364672	0.220207	TRUE	TRUE	pearson	-0.825525	0.00326559
Trigonelline	Part_III	NP3TOT	PD	347	3.49943e-25	4.66531e-06	FALSE	FALSE	spearman	-0.163929	0.00218851
piperine	Part_III	NP3TOT	PDGL	13	0.0679343	0.94288	TRUE	TRUE	pearson	-0.466158	0.108359
Sitosteryl_hexoside	Part_III	NP3TOT	PD	347	7.09139e-18	4.66531e-06	FALSE	FALSE	spearman	-0.184818	0.000539738
Sitosteryl_hexoside	Part_II	NP2PTOT	PD	215	2.12764e-07	7.60794e-14	FALSE	FALSE	spearman	-0.0958132	0.161534
Sitosteryl_hexoside	Part_I	NP1PTOT	PDL	216	7.4771e-07	1.65149e-06	FALSE	FALSE	spearman	-0.205703	0.00237978

## Sheet: Dunnett_BL_all_compounds
Comparison	diff	lwr.ci	upr.ci	pval	Compound
PDL-Control	-0.135522	-0.225477	-0.0455673	0.00342677	caffeine
PDG-Control	-0.282963	-0.475811	-0.0901157	0.00255238	Paraxanthine
PDL-Control	-0.243022	-0.401238	-0.0848063	0.00152942	Paraxanthine
PDG-Control	-0.126422	-0.22984	-0.0230029	0.0119013	piperine
PDL-Control	-0.137658	-0.222505	-0.0528112	0.000460451	piperine
ProdL-Control	-0.11775	-0.20975	-0.0257504	0.0079851	piperine
PDG-Control	0.014489	0.0047893	0.0241887	0.00388719	Sitosteryl_hexoside

## Sheet: GAM_results
metabolite	uprd_part	uprd_column	group	n	gam_rsq	gam_p_smooth
caffeine	Part_I	NP1PTOT	PD	231	0.0170359	0.0475376
caffeine	Part_III	NP3TOT	PD	347	0.0577717	0.00894593
Paraxanthine	Part_II	NP2PTOT	PDGL	10	0.681491	0.00325944
Trigonelline	Part_III	NP3TOT	PD	347	0.0306154	0.012822
piperine	Part_III	NP3TOT	PDGL	13	0.336678	0.151224
Sitosteryl_hexoside	Part_III	NP3TOT	PD	347	0.0625084	0.00132152
Sitosteryl_hexoside	Part_II	NP2PTOT	PD	215	0.0192766	0.0419726
Sitosteryl_hexoside	Part_I	NP1PTOT	PDL	216	0.046968	0.0106489

## Sheet: shapiro_results_All
name	W	p
caffeine	0.755997	1.75596e-35
Paraxanthine	0.888028	7.32231e-26
piperine	0.566735	1.34387e-43
Sitosteryl_hexoside	0.141773	2.14153e-54
Trigonelline	0.683687	4.64602e-39

## Sheet: shapiro_results_BL
name	W	p
caffeine	0.783658	3.07201e-19
Paraxanthine	0.904229	1.56309e-12
piperine	0.439841	5.11729e-29
Sitosteryl_hexoside	0.128645	2.75627e-34
Trigonelline	0.700409	2.40815e-22
